# Supplementary material for: Hesperetin, a Promising Dietary Supplement for Preventing the Development of Calcific Aortic Valve Disease
Source: Antioxidants (Basel). 2022 Oct 24;11(11):2093. doi: 10.3390/antiox11112093 (PMC9687039; doi:10.3390/antiox11112093)
Supplement: Supplementary file 1 [file antioxidants-11-02093-s001.zip]

Archive with 1 entries (1 files):
- antioxidants-1909578-supplementary.pdf
